# Supplementary material for: Youth Are the Experts! Youth Participatory Action Research to Address the Adolescent Mental Health Crisis
Source: Healthcare (Basel). 2024 Mar 5;12(5):592. doi: 10.3390/healthcare12050592 (PMC10930985; doi:10.3390/healthcare12050592)
Supplement: Supplementary file 1 [file healthcare-12-00592-s001.zip]

Archive with 1 entries (1 files):
- healthcare-2776004-supplementary.pdf
